# Supplementary material for: Significant Enhancement of 5-Hydroxymethylfural Productivity from D-Fructose with SG(SiO2) in Betaine:Glycerol–Water for Efficient Synthesis of Biobased 5-(Hydroxymethyl)furfurylamine
Source: Molecules. 2022 Sep 6;27(18):5748. doi: 10.3390/molecules27185748 (PMC9505363; doi:10.3390/molecules27185748)
Supplement: Supplementary file 1 [file molecules-27-05748-s001.zip]

Archive with 1 entries (1 files):
- molecules-1883579-supplementary.pdf
